# Supplementary material for: Impact of an Enhanced Disinfection Protocol on the Incidence of Clostridioides difficile Infections and Antibiotic Consumption in a Hospital Setting: A Retrospective Intervention Study
Source: J Clin Med. 2025 Jul 10;14(14):4904. doi: 10.3390/jcm14144904 (PMC12296126; doi:10.3390/jcm14144904)
Supplement: Supplementary file 1 [file jcm-14-04904-s001.zip]

Archive with 1 entries (1 files):
- jcm-3618668-supplementary.pdf
